# Supplementary material for: Complexes of Gold(III) with Hydrazones Derived from Pyridoxal: Stability, Structure, and Nature of UV-Vis Spectra
Source: Int J Mol Sci. 2024 May 6;25(9):5046. doi: 10.3390/ijms25095046 (PMC11084471; doi:10.3390/ijms25095046)
Supplement: Supplementary file 1 [file ijms-25-05046-s001.zip]

Archive with 1 entries (1 files):
- ijms-2984209-supplementary.pdf
